# Supplementary material for: GT Factor ZmGT-3b Is Associated With Regulation of Photosynthesis and Defense Response to Fusarium graminearum Infection in Maize Seedling
Source: Front Plant Sci. 2021 Nov 18;12:724133. doi: 10.3389/fpls.2021.724133 (PMC8638620; doi:10.3389/fpls.2021.724133)
Supplement: Supplementary file 2 [file Data_Sheet_2.xlsx]

## Sheet: GT-3b
Supplemental Table S1. The cis-element analysis within 2000bp upstream of ZmGT-3b starting codon ATG.
element	site name	Position (strand)	sequence	function
Light response related cis-elements	3-AF1 binding site	837(+)	AAGAGATATTT	Light responsive element
	ATCT-motif	1075(-)	AATCTAATCT	part of a conserved DNA module involved in light responsiveness
	AE-box	1194(-)/1560(+)	AGAAACTT	part of a module for light response
	G-box	345(-)	CACGAC	cis-acting regulatory element involved in light responsiveness
		120(+)	TGACGTGG
	Sp1	404(+),1652(+)	GGGCGG	light responsive element
	TCT-motif	888(-)	TCTTAC	part of a light responsive element
	CATT-motif	182(+)	GCATTC	part of a light responsive element
	GA-motif	931(-)	AAAGATGA	part of a light responsive element
	GAG-motif	1287(+)/1862(-)	AGAGAGT/GGAGATG	part of a light responsive element
	I-box	915(-)	ATGATATGA	part of a light responsive element
	LAMP-element	1056(-)	CTTTATCA	part of a light responsive element
	MRE	1148(-),1585(-)	AACCTAA	MYB binding site involved in light responsiveness
	ACE	1548(-)	GACACGTATG	cis-acting element involved in light responsiveness
	as-2-box	944(+)	GATAatGATG	involved in shoot-specific expression and light responsiveness
Phytohormone related elements	O2-site	1434(-)	GTTGACGTGA	cis-acting regulatory element involved in Zein metabolism regulation
		122(+)	GATGACATGG
		358(-)	GATGA(C/T)(A/G)TG(A/G)
	TGA-element	997(-) 416 (+)	AACGAC	auxin-responsive element
	TGA-box	120(+)	TGACGTGGC	Part of an auxin-responsive element
Tissue specific- elements	CAT-box	677(-), 1994(+)	GCCACT	cis-acting regulatory element related to meristem expression
	Skn-1-motif	121(-),354(+),966(+), 1550(+)	GTCAT	cis-acting regulatory element required for endosperm expression
	as1	1434(+)	TGACGTCA	cis-acting regulatory element involved in the root-specific expression
Defense or stress related elements	ABRE	171(+)	TACGGTC	cis-acting element involved in the ABA responsiveness
		1546(+)	TACGTG
		118(+)	ACGTGGC
	Box-w1	270(-), 1539(+)	TTGACC	fungal elicitor responsive element
	TGACG-motif	120(+),316(+),461(+),654(+),	TGACG/CGTCA	cis-acting regulatory element involved in the MeJA responsiveness
		1434(+),1551(+)
		1431(-),497(-),355(-),1599(-)
	GC-motif	651(-), 145(-)	CCCCCG	enhancer-like element involved in anoxic specific inducibility
		1166(-)	GCCGCGCG
		136(+)	CCACGGGG
	MBS	1428(+)	CAACTG	MYB binding site involved in drought-inducibility
		662(-)	CGGTCA
		1893（-）	TAACTG
	TC-rich repeats	1443(-)	ATTTTCTTCA	cis-acting element involved in defense and stress responsiveness
		888(-)	GTTTTCTTAC
	TCA element	1036(-)	GAGAAGAATA	cis-acting element involved in SA responsiveness
		482(-)	CCATCTTTTT

## Sheet: ZmHY5
Supplemental Table S1. The cis-element analysis within 2000bp upstream of ZmHY5 starting codon ATG.
Function	Element name	Position (strand) sequence	Element number
photosynthesis	ACGTATERD1	255 (-) ACGT	S000415
		552 (+) ACGT
Photosynthesis; leaf and shoot development	DOFCOREZM	158 (-) AAAG; 336 (+) AAAG	S000265
		724 (-) AAAG; 920 (-) AAAG
		1637 (-) AAAG; 1910 (+) AAAG
	GATABOX	1207 (-) GATA ; 1389 (+) GATA	S000039
		1449 (-) GATA; 1696 (+) GATA
		1758 (-) GATA; 1881 (+) GATA
		1902 (+) GATA
Consensus GT-1 binding site	GT1CONSENSUS	350 (+); 726(+), 803(-), GRWAAW	S000198
GRWAAW (R=A/G; W=A/T)		832(-), 1175 (+); 1389 (+); 1421 (+)
	WRKY71OS	1835 (+) TGAC	S000447
Core motif of MybSt1	MYBST1	1207 (-) GGATA	S000180
		1449 (-) GGATA
		1795 (+) GGATA
Abiotic stress; salinity; flavonoid biosynthesis	MYBCORE	1162 (-) CNGTTR	S000176
		1812 (-) CNGTTR
	MYBCOREATCYCB1	836 (-) AACGG S000502
	MYB2CONSENSUSAT	1620 (-) YAACKG S000409
	MYB1AT	1886 (+) WAACCA S000408
Copper; oxygen; hypoxic reaction	CURECORECR	1250 (+)	S000493
		1256 (+) GTAC
		1726 (+) GTAC
		1850 (+) GTAC
Root specific expression	ROOTMOTIFTAPOX1	1439 (+) ATATT	S000098
		1521 (+) ATATT
		1654 (+) ATATT
		1694 (+) ATATT
		1736 (-) ATATT
Photosynthesis	CACTFTPPCA1	246 (+) YACT ; 665 (+) YACT
		1257 (+) YACT; 1605 (-) YACT
		1639 (+) YACT; 1666 (+) YACT
		1694 (-) YACT; 1701 (+) YACT
		1712 (+) YACT
		1709 (+) YACT; 1739 (+) YACT
		1790 (+) YACT; 1882 (-) YACT
		1954 (-) YACT; 1977 (-) YACT
Seed globulin	SEF1MOTIF	1521 (+) ATATTTAWW	S000006
		1694 (+) ATATTTAWW
		1732 (-) ATATTTAWW
Seed globulin	SEF4MOTIFGM7S	1675 (-) RTTTTTR	S000103
		1719 (-) RTTTTTR
		1458 (-) RTTTTTR
		1820 (-) RTTTTTR
Calmodulin; auxin response	CGCGBOXAT	478 (+,-) VCGCGB	S000501
		508 (+,-) VCGCGB
		559 (-) VCGCGB
		670 (-) VCGCGB
		675 (+,-) VCGCGB
		707 (+,-) VCGCGB
		709 (+) VCGCGB
		707 (+,-) VCGCGB
		864 (+,-) VCGCGB
		1862 (+,-) VCGCGB
phyA; phytochrome; light response	SORLIP2AT 35 (-) GGGCC		S000483
	SORLIP2AT 468 (+) GGGCC
	SORLIP2AT 469 (-) GGGCC
	SORLIP2AT 612 (+) GGGCC
	SORLIP2AT 632 (-) GGGCC
phyA; phytochrome; light response	SORLIP1AT 169 (+) GCCAC		S000482
	SORLIP1AT 482 (-) GCCAC
	SORLIP1AT 554 (-) GCCAC
	SORLIP1AT 614 (+) GCCAC
	SORLIP1AT 803 (+) GCCAC
	SORLIP1AT 1155 (-) GCCAC
Cytokinin response	ARR1AT	192 (+) NGATT	S000454
		686 (+) NGATT
		818 (-) NGATT
		1720 (-) NGATT
		1871 (-) NGATT
E2F-DP-binding motifs	E2F CONSENSUS 386 (+) WTTSSCSS		S000476
potential plant E2F target genes.	E2FCONSENSUS 725 (+) WTTSSCSS
	E2FCONSENSUS 921 (+) WTTSSCSS
ABA response	ABRERATCAL 864 (-) MACGYGB S000507
	ABRERATCAL 478 (-) MACGYGB S000507
	ABRERATCAL 507 (+) MACGYGB S000507
	ABRERATCAL 508 (-) MACGYGB S000507
	ABREATCONSENSUS	551 (+) YACGTGGC S000406
Core of low temperature responsive element (LTRE)	LTRE COREATCOR15	326 (-) CCGAC	S000153
	LTRE COREATCOR15 1682 (-) CCGAC S000153
	LTRECOREATCOR15 1337 (+) CCGAC S000153
	LTRE COREATCOR15 1416 (-) CCGAC S000153
The ID number, name, and signal sequences of the element in the online PLACE program (https://sogo.dna.affrc.go.jp/). The putative function of each element predicted by the online PLACE program and references from NCBI.

## Sheet: Table S2
Supplemental Table S2. All primers used in the experiments.
Gene name	Primer sequence
ZmGT3b-cF	TTCACTTCCCTTCCTCAGAG	for cDNA ampification c-terminal of ZmGT-3b
ZmGT3b-cR：	CAGTTACGATTACGACAGCG
ZmGT-3b-pF	ATGCAGAGCCAGCAGCAGCTC	for generation of pUbi: cZmGT-3b
ZmGT-3b-pR	GAGGTCTCCC TGCAGGAGCCT
ZmGT3b-F	TCCTCCATACGGTCGCAGTAC	for cDNA ampification of ZmGT-3b full length cDNA
ZmGT3b-R：	CAGTTACGATTACGACAGCG
ZmGT-3b-F	GGTACCATGACGTGGCGAGCTGCACTG	for constructing p1300-35S: ZmGT-3b-GFP vector
ZmGT-3b-R	GTCGACGAGGTCTCCCTGCAGGAGCCT
pGBKT7-GTF	GAATTCATGACGTGGCGAGCTGCACTG	for generation of BD-GT-3b
pGBKT7-GTR	GGATCCGAGGTCTCCC TGCAGGAGCCT
ZmHY5-F	GGAGATAGCTAGGGAAGGGC	for cDNA ampification of ZmHY5
ZmHY5-R	AGCTCACCAAATCCACTCCAT
pGADT7-HY5F	GAATTCATGCAGGAGCAGGCGGCGAG	for generation of AD-HY5
pGADT7-HY5R	GGATCCTTGGCCGTGG CCCTCTCCAC
primers used for qRT-PCR
ZmGT-3b-qF	GACGCCACAACAAGGGATT
ZmGT-3b-qR	CGTCCTTCGTGTTCCTGCTTC
ZmPSIII-qF	AACGGGAGAAAGGGCAAGG
ZmPSIII-qR	GCCCAGATCAGAAGCCCAGT
ZmLHC117-qF	AGAACCTCGCTGACCACATT
ZmLHC117-qR	TACAAACCGAAAACCAGCGTG
ZmLHCII-qF	AAGTACCTGGGCCCCTTCTC
ZmLHCII-qR	CACACGGGCTCCTTGAAGTC
ZmWRKY11-qF	GTTTGAGCTGATGTCCGTGT
ZmWRKY11-qR	ATCGAAATTCCGGTGTCCTCC
ZmWRKY69-qF	TTTCCGAGGGCTTACTACAGG
ZmWRKY69-qR	CCGTCGTAGAGCCACCTGAA
ZmDRR206-qF	TGGCATCCTCCCTCCTCTTTG
ZmDRR206-qR	CGACGACATCATGTAGAAGCCC
ZmPR1-qF	GCCGCAGGACTTCGTGAATC
ZmPR1-qR	AGGTGTTGCTGCTCAGGTGGT
ZmPR-STH21-qF	ATCGCTGGGTGAGAACAAGACG
ZmPR-STH21-qR	GGTATGCCTCCACCATCCTGAC
GAPDH-qF	ATCAACGGCTTCGGAAGGAT
GAPDH-qR	CCGTGGACGGTGTCGTACTT
Tubulin-qF	GTGTCCTGTCCACCCACTCTCT
Tubulin-qR	GGAACTCGTTCACATCAACGTTC
ZmMyb36-qF	CCGGATCATTTGGTCGCTC
ZmMyb36-qR	AAGGCTGCTCCGCTGCTACT
ZmMyb93-qF	ACCCAGGAGGAAGAACAGACC
ZmMyb93-qR	GAGGCAGAGCAGCAAAGAAGT
ZmIBH1-qF	GGAGGGAGAGGAGATTATTATTGAG
ZmIBH1-qR	AATCATCTGACCCAACAGCAAG
ZmbHLH28-qF	CCACAGCCACAGATGGTTCA
ZmbHLH28-qF	TCGTCGCGTCGGATAGGAT
ZmNAC67-qF	CAGGAGCGCTACTTCTTCAC
ZmNAC67-qR	CCACCGGCTTCTCCTTG
ZmHY5-qF	CGACGATGAGATAAGGAGAGTG
ZmHY5-qR	CCCTGTTCCTCAGTAACCTTTT
